# Supplementary material for: Spatiotemporal Dynamics of Covert Versus Overt Processing of Happy, Fearful and Sad Facial Expressions
Source: Brain Sci. 2021 Jul 17;11(7):942. doi: 10.3390/brainsci11070942 (PMC8329921; doi:10.3390/brainsci11070942)
Supplement: Supplementary file 1 [file brainsci-11-00942-s001.zip]

Archive with 1 entries (1 files):
- brainsci-1270522-supplementary.pdf
